# Supplementary material for: A cross-sectional study on COVID-19-related changes in self-medication with antibiotics
Source: PLoS One. 2022 Jun 14;17(6):e0269782. doi: 10.1371/journal.pone.0269782 (PMC9197057; doi:10.1371/journal.pone.0269782)
Supplement: S1 Data — (XLSX) [file pone.0269782.s002.xlsx]

## Sheet: Sheet1
CODE	AGE	GENDER	CITY	SMOKING	CAUSE	DRUG	COVID-19		DRUG NAME
1	60	0	0	0	1	0	0		0
2	32	0	1	1	0	0	0		0
3	17	1	0	0	3	1	0		1
4	34	0	1	0	2	0	0		0
5	41	1	0	0	1	1	0		1
6	52	1	1	0	0	0	0		0
7	12	1	2	0	1	0	0		0
8	56	0	0	1	4	0	0		0
9	45	1	0	0	1	1	0		13
10	34	0	1	1	2	0	0		0
11	37	0	0	0	0	0	0		0
12	22	0	1	1	1	0	0		0
13	25	1	0	0	1	0	0		0
14	26	1	2	0	0	1	0		2
15	47	1	0	0	0	0	0		0
16	71	0	1	1	1	0	0		0
17	26	1	1	0	2	0	0		0
18	23	1	0	0	0	0	0		0
19	45	0	0	0	3	0	0		0
20	65	0	0	0	1	1	0		1
21	36	0	1	0	2	0	0		0
22	34	0	2	1	4	0	0		0
23	26	1	0	0	1	0	0		0
24	42	0	1	0	1	0	0		0
25	53	1	0	0	1	1	0		1
26	36	1	2	0	2	0	0		0
27	37	1	2	0	2	1	0		2
28	53	0	0	0	2	0	0		0
29	64	0	0	1	0	0	0		0
30	68	1	0	0	5	0	0		0
31	52	0	0	1	1	1	0		1
32	43	1	1	1	5	0	0		0
33	32	0	0	1	5	0	0		0
34	44	1	2	0	1	0	0		0
35	33	1	0	0	2	0	0		0
36	26	1	1	0	2	0	0		0
37	24	0	0	0	0	1	0		3
38	53	0	0	1	4	0	0		0
39	56	1	0	0	0	1	0		1
40	16	1	0	0	2	0	0		0
41	43	1	0	0	1	0	0		0
42	36	1	1	0	5	0	0		0
43	47	0	1	0	5	1	0		4
44	52	0	1	1	0	0	0		0
45	36	1	1	0	1	0	0		0
46	34	1	2	0	2	0	0		0
47	42	0	2	0	5	0	0		0
48	53	0	0	1	0	0	0		0
49	10	0	0	1	3	1	0		1
50	54	1	1	0	4	0	0		0
51	31	0	2	1	1	0	0		0
52	42	1	0	0	2	0	0		0
53	45	0	0	0	1	0	0		0
54	35	1	0	0	2	0	0		0
55	27	1	0	0	2	1	0		9
56	63	0	1	0	1	0	0		0
57	37	1	0	0	0	0	0		0
58	46	1	1	0	0	0	0		0
59	18	0	0	0	5	1	0		3
60	26	0	2	0	4	0	0		0
61	28	1	0	0	3	0	0		0
62	43	0	2	1	2	0	0		0
63	64	0	0	1	0	0	0		0
64	37	1	1	0	1	1	0		13
65	28	0	1	1	2	0	0		0
66	17	1	0	0	2	1	0		1
67	18	1	0	0	5	0	0		0
68	35	1	0	0	5	1	0		5
69	39	1	0	1	4	1	0		1
70	50	1	0	0	3	0	0		0
71	59	1	0	0	1	0	0		0
72	15	0	0	0	2	0	0		0
73	40	0	0	1	2	1	0		8
74	29	0	1	0	0	0	0		0
75	38	0	0	0	1	0	0		0
76	36	1	1	0	1	0	0		0
77	49	0	1	0	1	0	0		0
78	20	0	0	0	2	1	0		1
79	70	1	1	0	4	0	0		0
80	46	1	1	0	2	0	0		0
81	36	0	1	1	2	0	0		0
82	28	0	0	0	2	0	0		0
83	57	0	0	0	4	0	0		0
84	16	1	0	0	1	0	0		0
85	48	0	0	1	1	0	0		0
86	37	1	0	0	5	1	0		1
87	66	0	1	1	5	0	0		0
88	25	1	1	0	0	0	0		0
89	34	0	1	1	0	0	0		0
90	27	0	0	1	1	0	0		0
91	57	0	0	0	2	1	0		13
92	50	0	0	0	2	0	0		0
93	48	0	1	0	0	0	0		0
94	26	1	1	0	1	0	0		0
95	36	0	1	1	1	1	0		6
96	18	1	0	0	5	0	0		0
97	20	1	0	0	5	0	0		0
98	22	1	0	0	1	0	0		0
99	57	1	0	0	2	0	0		0
100	54	0	1	0	0	0	0		0
101	37	0	1	1	5	0	0		0
102	72	0	2	1	3	0	0		0
103	64	0	2	0	4	1	0		2
104	42	1	0	0	1	0	0		0
105	26	1	1	0	1	0	0		0
106	51	0	0	0	2	0	0		0
107	62	1	0	1	1	1	0		7
108	33	0	2	1	2	0	0		0
109	39	1	2	0	0	0	0		0
110	41	0	1	0	5	1	0		1
111	61	0	0	0	4	0	0		0
112	53	0	1	1	3	0	0		0
113	58	1	0	1	2	1	0		9
114	17	1	0	0	1	0	0		0
115	46	0	0	0	1	0	0		0
116	38	1	1	0	2	0	0		0
117	56	0	0	0	3	0	0		0
118	18	0	0	1	4	0	0		0
119	53	1	0	0	5	0	0		0
120	58	0	0	0	0	0	0		0
121	42	1	1	0	0	0	0		0
122	27	0	2	0	1	1	0		1
123	47	1	0	0	1	1	0		1
124	29	0	2	0	2	0	0		0
125	32	1	2	0	1	0	0		0
126	51	0	0	1	1	0	0		0
127	63	1	0	0	2	0	0		0
128	47	1	1	0	1	1	0		9
129	29	1	0	0	3	0	0		0
130	63	1	0	0	4	0	0		0
131	17	0	0	0	5	0	0		0
132	6	0	1	0	1	1	0		2
133	36	0	0	0	5	0	0		0
134	38	1	1	0	2	0	0		0
135	53	0	0	1	2	0	0		0
136	47	1	1	0	2	0	0		0
137	24	0	0	0	2	0	0		0
138	51	1	2	0	0	0	0		0
139	66	0	0	1	0	0	0		0
140	47	1	2	0	4	0	0		0
141	28	0	0	0	1	0	0		0
142	37	1	0	0	1	0	0		0
143	39	0	1	0	2	0	0		0
144	19	1	2	0	5	1	0		6
145	63	0	0	1	2	0	0		0
146	37	1	0	0	3	0	0		0
147	32	1	0	1	1	0	0		0
148	29	1	0	0	3	1	0		13
149	57	0	0	0	0	0	0		0
150	47	0	1	1	0	0	0		0
151	26	1	1	0	1	1	0		3
152	18	1	2	0	1	0	0		0
153	38	1	0	1	2	0	0		0
154	25	1	0	0	2	0	0		0
155	25	0	0	0	1	0	0		0
156	40	0	2	0	5	0	0		0
157	16	0	0	0	4	1	0		4
158	37	1	0	0	3	0	0		0
159	42	1	1	0	1	0	0		0
160	48	0	0	1	3	0	0		0
161	27	1	1	0	2	0	0		0
162	22	0	0	1	2	1	0		9
163	54	1	1	0	4	0	0		0
164	28	1	1	0	0	0	0		0
165	71	1	1	0	0	0	0		0
166	36	0	2	0	1	0	0		0
167	26	0	2	1	2	0	0		0
168	37	1	0	0	0	1	0		1
169	41	1	0	0	0	0	0		0
170	53	1	0	0	2	1	0		5
171	63	1	0	0	4	0	0		0
172	18	1	1	0	3	0	0		0
173	17	1	1	0	1	1	0		1
174	24	0	2	0	1	0	0		0
175	35	1	2	0	5	0	0		0
176	31	1	0	0	0	0	0		0
177	27	1	0	0	2	1	0		3
178	42	0	0	1	1	0	0		0
179	47	0	1	1	4	0	0		0
180	39	1	1	0	1	1	0		13
181	36	0	1	0	2	0	0		0
182	24	1	0	0	2	0	0		0
183	16	0	0	1	3	0	0		0
184	62	1	0	0	5	0	0		0
185	50	0	2	0	1	1	0		1
186	73	0	2	0	0	0	0		0
187	24	0	2	0	5	0	0		0
188	31	1	0	0	0	0	0		0
189	33	1	0	0	1	1	0		6
190	36	0	0	0	2	0	0		0
191	26	1	1	0	2	0	0		0
192	47	0	1	1	3	0	0		0
193	53	1	1	0	4	1	0		7
194	27	0	0	0	5	0	0		0
195	24	1	0	0	0	0	0		0
196	22	1	0	0	0	0	0		0
197	31	0	2	1	0	0	0		0
198	36	1	0	0	4	1	0		1
199	32	0	1	0	1	0	0		0
200	48	0	0	1	1	0	0		0
201	26	0	1	0	5	1	0		9
202	25	0	0	1	5	0	0		0
203	19	0	1	1	2	0	0		0
204	22	1	0	0	4	1	0		9
205	73	1	1	0	1	0	0		0
206	36	0	0	1	1	1	0		6
207	29	0	0	0	3	0	0		0
208	36	1	1	0	1	0	0		0
209	17	1	2	0	1	0	0		0
210	62	0	0	0	2	1	0		4
211	37	1	1	1	3	0	0		0
212	45	1	0	0	2	0	0		0
213	33	1	2	0	2	1	0		1
214	51	0	2	0	0	0	0		0
215	54	1	0	1	3	0	0		0
216	38	0	0	0	2	1	0		2
217	36	1	0	0	1	0	0		0
218	30	0	0	1	2	0	0		0
219	25	1	1	0	1	0	0		0
220	27	1	1	1	1	1	0		1
221	64	0	2	0	1	0	0		0
222	52	0	2	1	0	0	0		0
223	43	0	2	1	0	0	0		0
224	47	1	0	0	5	0	0		0
225	41	1	0	0	1	0	0		0
226	24	0	1	0	2	1	0		7
227	27	0	1	1	2	0	0		0
228	43	0	0	0	2	0	0		0
229	32	0	0	1	3	0	0		0
230	26	1	0	0	1	0	0		0
231	18	1	0	0	1	1	0		1
232	62	0	0	0	5	0	0		0
233	58	1	0	0	0	0	0		0
234	59	0	0	0	0	0	0		0
235	71	1	0	0	1	1	0		13
236	63	0	1	1	0	0	0		0
237	58	1	1	0	2	0	0		0
238	38	1	2	1	2	1	0		3
239	35	0	2	0	3	0	0		0
240	25	1	0	0	5	0	0		0
241	44	1	0	0	3	1	0		9
242	47	0	0	1	1	0	0		0
243	53	0	0	1	1	0	0		0
244	32	0	0	0	2	1	0		2
245	26	0	0	1	2	1	0		1
246	24	1	0	0	0	0	0		0
247	31	1	1	0	0	1	0		5
248	52	0	1	1	3	0	0		0
249	67	1	2	0	1	0	0		0
250	25	0	0	0	2	1	0		9
251	27	1	0	0	1	0	0		0
252	28	1	2	0	1	0	0		0
253	36	1	0	0	2	0	0		0
254	42	0	1	1	1	1	0		7
255	41	1	0	0	1	0	0		0
256	35	1	0	0	4	1	0		1
257	32	1	2	0	0	0	0		0
258	46	1	0	0	1	0	0		0
259	43	1	0	0	5	0	0		0
260	27	0	0	0	1	1	0		1
261	31	0	1	0	2	0	0		0
261	52	1	0	0	4	1	0		1
263	61	0	2	1	0	0	0		0
264	24	1	0	0	0	0	0		0
265	35	0	1	0	1	1	0		1
266	32	1	0	0	0	0	0		0
267	42	1	1	0	0	0	0		0
268	51	0	0	0	2	0	0		0
269	35	1	0	0	2	1	0		1
270	17	1	0	0	1	1	0		9
271	25	1	0	0	1	0	0		0
272	23	0	0	1	4	0	0		0
273	45	0	0	0	1	1	0		1
274	43	0	0	1	3	0	0		0
275	53	1	0	0	1	1	0		1
276	62	1	0	0	1	0	0		0
277	43	1	0	1	2	0	0		0
278	20	1	0	0	1	1	0		2
279	63	1	0	0	5	0	0		0
280	43	1	0	0	1	0	0		0
281	36	0	1	0	1	1	0		1
282	37	0	1	1	0	0	0		0
283	25	0	1	0	1	0	0		0
284	61	1	0	0	0	1	0		9
285	50	0	0	0	0	0	0		0
286	18	1	0	0	1	0	0		0
287	26	0	2	0	1	0	0		0
288	34	1	0	0	2	1	0		1
289	31	0	0	1	5	0	0		0
290	36	1	0	0	3	0	0		0
291	35	0	0	0	3	0	0		0
292	43	1	2	0	1	1	0		9
293	47	0	2	0	0	1	0		1
294	51	1	0	0	1	0	0		0
295	46	0	0	1	1	0	0		0
296	15	1	1	0	2	0	0		0
297	17	0	0	0	1	1	0		2
298	28	1	1	0	2	0	0		0
299	35	0	0	0	1	1	0		3
300	41	1	1	0	2	0	0		0
301	32	1	0	0	1	0	0		0
302	56	1	0	0	1	1	0		13
303	53	0	0	0	0	0	0		0
304	28	0	0	1	0	0	0		0
305	19	1	2	0	5	1	0		1
306	37	0	0	0	4	0	0		0
307	35	0	2	0	4	0	0		0
308	42	0	0	1	4	0	0		0
309	47	1	0	0	2	0	0		0
310	51	0	0	0	4	1	0		6
311	58	0	1	0	4	0	0		0
312	75	0	0	1	1	0	0		0
313	26	1	2	0	4	0	0		0
314	25	1	0	0	1	1	0		1
315	38	1	0	0	1	0	0		0
316	3661	0	0	0	2	0	0		0
317	52	1	1	1	4	0	0		0
318	47	0	1	0	0	1	0		3
319	43	0	0	0	3	0	0		0
320	51	1	0	0	0	0	0		0
321	36	0	0	1	1	0	0		0
322	37	1	0	0	0	1	0		1
323	51	1	0	0	2	0	0		0
324	62	1	0	0	2	1	0		13
325	35	0	2	0	3	0	0		0
326	17	1	1	0	0	0	0		0
327	25	1	1	0	0	0	0		0
328	47	0	0	1	5	0	0		0
329	32	0	0	0	1	0	0		0
330	53	1	0	0	0	1	0		9
331	61	1	1	0	3	0	0		0
332	26	0	1	0	1	0	0		0
333	36	0	0	1	2	0	0		0
334	24	1	0	0	1	0	0		0
335	27	1	0	0	1	0	0		0
336	35	1	0	0	2	1	0		1
337	31	0	0	0	4	0	0		0
338	46	0	0	1	5	0	0		0
339	62	1	1	0	0	0	0		0
340	28	0	1	1	0	1	0		6
341	36	1	1	0	4	0	0		0
342	31	0	2	0	1	0	0		0
343	33	1	0	0	0	0	0		0
344	55	1	0	1	4	1	0		3
345	16	0	0	0	0	0	0		0
346	14	0	0	0	1	0	0		0
347	25	0	0	1	4	0	0		0
348	34	1	1	0	1	0	0		0
349	44	1	2	0	2	1	0		13
350	41	1	1	0	5	0	0		0
351	51	1	1	1	1	0	0		0
352	26	1	1	0	1	1	0		9
353	45	0	0	0	5	0	0		0
354	41	0	1	0	1	0	0		0
355	26	1	0	0	1	0	0		0
356	53	0	2	1	5	1	0		1
357	65	1	0	0	2	0	0		0
358	34	1	2	0	2	0	0		0
359	26	1	0	0	3	0	0		0
360	37	0	2	0	5	1	0		2
361	32	0	0	0	5	1	0		1
362	41	0	2	0	2	1	0		9
363	37	1	0	0	3	0	0		0
364	45	0	2	0	0	0	0		0
365	39	1	2	0	4	0	0		0
366	41	0	1	0	3	0	0		0
367	28	1	0	0	5	1	0		1
368	32	1	2	0	0	0	0		0
369	36	0	1	0	1	0	0		0
370	57	0	0	1	2	0	0		0
371	45	1	1	0	3	1	0		9
372	38	1	2	0	4	0	0		0
373	41	0	1	0	5	1	0		9
374	39	0	0	0	5	0	0		0
375	52	1	1	0	5	0	0		0
376	47	0	2	0	1	1	0		1
377	45	1	0	0	2	0	0		0
378	36	0	1	0	1	0	0		0
379	26	1	0	0	2	0	0		0
380	35	0	1	1	0	1	0		9
381	43	1	2	0	5	1	0		1
382	67	0	0	0	1	0	0		0
383	56	1	1	0	1	0	0		0
384	37	1	2	0	2	0	0		0
385	34	1	1	0	2	1	0		6
386	52	0	0	0	2	0	0		0
387	33	0	2	0	3	0	0		0
388	46	1	1	0	5	0	0		0
389	16	0	2	0	2	1	0		1
390	29	1	1	0	1	0	0		0
391	36	0	1	1	0	0	0		0
392	39	1	0	0	1	0	0		0
393	42	0	0	0	2	1	0		2
394	37	1	0	0	3	0	0		0
395	29	0	0	0	5	1	0		9
396	31	1	0	0	1	0	0		0
397	46	1	1	0	4	1	0		2
398	50	0	1	1	4	0	0		0
399	35	0	2	1	1	0	0		0
400	20	1	2	0	2	0	0		0
401	18	0	0	0	1	0	0		0
402	16	1	2	0	5	0	0		0
403	27	0	0	0	1	0	0		0
404	35	1	0	0	2	1	0		1
405	39	0	0	1	5	1	0		1
406	41	1	2	0	0	0	0		0
407	52	0	0	0	1	0	0		0
408	56	1	2	0	2	0	0		0
409	47	1	0	0	5	0	0		0
410	41	1	0	0	5	1	0		9
411	64	1	0	0	4	0	0		0
412	29	1	1	0	3	0	0		0
413	35	1	1	0	1	1	1		13
414	36	1	2	1	2	0	1		0
415	32	1	2	0	1	0	1		0
416	15	0	0	0	2	0	1		0
417	30	0	2	0	1	1	1		1
418	45	0	1	0	2	0	1		0
419	29	1	0	0	1	0	1		0
420	46	1	2	0	1	1	1		7
421	37	0	0	0	2	0	1		0
422	52	1	2	0	3	1	1		1
423	53	1	0	0	1	1	1		9
424	48	1	2	0	1	0	1		0
425	46	0	0	0	2	1	1		9
426	37	0	2	0	1	1	1		4
427	27	1	1	0	1	1	1		1
428	26	1	0	0	1	0	1		0
429	18	1	1	0	1	1	1		1
430	54	0	0	1	2	0	1		0
431	36	0	2	0	1	1	1		1
432	27	0	0	0	2	1	1		3
433	38	0	0	1	1	0	1		0
434	41	1	0	0	2	1	1		13
435	45	0	0	0	1	0	1		0
436	38	1	1	0	3	1	1		1
437	36	0	0	0	1	0	1		0
438	29	0	2	0	4	1	1		9
439	52	1	0	0	1	0	1		0
440	60	0	0	1	2	1	1		1
441	71	1	0	0	2	1	1		1
442	38	0	0	1	1	1	1		1
443	59	1	2	0	1	0	1		0
444	25	0	0	0	1	1	1		9
445	17	1	0	0	1	0	1		0
446	64	1	0	0	3	0	1		0
447	58	0	0	1	1	1	1		9
448	26	0	1	0	1	1	1		4
449	39	1	0	0	2	0	1		0
450	32	1	1	0	2	1	1		1
451	44	0	0	1	2	0	1		0
452	50	1	0	0	3	1	1		9
453	22	1	0	0	1	1	1		1
454	35	0	0	0	4	0	1		0
455	33	1	0	0	1	1	1		3
456	28	0	0	1	1	1	1		13
457	63	1	1	0	2	1	1		9
458	17	1	0	0	1	0	1		0
459	20	0	0	0	2	0	1		0
460	35	1	0	0	1	1	1		1
461	43	0	0	1	2	1	1		1
462	45	1	0	0	1	0	1		0
463	17	0	1	0	2	1	1		9
464	51	1	0	0	2	1	1		4
465	63	0	0	1	2	0	1		0
466	37	1	0	0	1	1	1		13
467	45	0	0	0	1	0	1		0
468	40	0	2	0	3	1	1		9
469	28	1	1	0	1	1	1		1
470	67	1	0	0	2	0	1		0
471	57	1	0	0	3	0	1		0
472	46	0	0	0	1	0	1		0
473	18	0	0	0	3	1	1		2
474	20	1	0	0	1	0	1		0
475	44	0	2	0	2	1	1		3
476	50	1	1	0	1	0	1		0
477	57	0	0	1	3	1	1		4
478	39	1	0	0	1	0	1		0
479	26	0	0	0	2	1	1		1
480	38	1	2	0	4	0	1		0
481	47	0	0	0	1	1	1		9
482	50	1	0	0	2	1	1		1
483	29	0	0	1	3	1	1		9
484	66	1	0	0	1	0	1		0
485	39	0	1	0	2	0	1		0
486	38	1	0	0	3	1	1		5
487	23	1	1	0	1	1	1		1
488	71	1	0	0	1	1	1		1
489	38	0	0	0	1	1	1		6
490	29	0	0	0	2	0	1		0
491	18	0	0	0	2	1	1		2
492	75	1	0	0	2	0	1		0
493	63	1	0	0	1	1	1		1
494	58	0	1	0	1	0	1		0
495	52	1	0	0	3	1	1		13
496	37	0	2	1	1	0	1		0
497	26	1	0	0	1	1	1		1
498	37	1	0	0	4	0	1		0
499	17	0	0	0	1	1	1		9
500	44	0	0	0	1	1	1		8
501	54	1	1	0	2	1	1		1
502	28	0	0	0	2	0	1		0
503	39	1	0	0	2	0	1		0
504	35	0	1	1	2	1	1		4
505	49	0	0	0	2	0	1		0
506	61	1	1	0	1	1	1		1
507	70	0	0	0	1	1	1		1
508	53	0	1	0	0	0	1		0
509	27	0	0	1	1	1	1		1
510	52	0	0	0	2	0	1		0
511	16	1	0	0	3	1	1		3
512	58	1	0	0	1	0	1		0
513	39	0	0	0	1	1	1		13
514	24	1	1	0	2	0	1		0
515	52	0	0	0	2	0	1		0
516	48	1	1	0	1	1	1		9
517	15	1	0	0	2	0	1		0
518	20	0	0	1	2	1	1		9
519	44	0	0	0	2	1	1		9
520	56	1	0	0	1	0	1		0
521	72	0	1	0	1	1	1		1
522	46	1	0	0	2	1	1		2
523	48	0	1	0	1	1	1		1
524	36	1	0	0	2	0	1		0
525	31	0	0	1	2	1	1		4
526	29	1	0	0	1	1	1		9
527	30	0	0	0	4	1	1		1
528	47	1	1	0	3	0	1		0
529	19	1	0	0	2	0	1		0
530	49	0	0	0	1	0	1		0
531	35	0	1	0	2	1	1		9
532	29	1	0	0	2	1	1		9
533	50	0	1	1	1	0	1		0
534	31	1	0	0	1	0	1		0
535	46	0	0	0	2	0	1		0
536	37	1	0	0	1	1	1		1
537	19	1	0	0	1	1	1		2
538	56	0	0	1	2	1	1		4
539	42	0	2	0	1	0	1		0
540	68	1	0	0	2	1	1		1
541	25	1	0	0	1	0	1		0
542	41	1	0	0	3	1	1		13
543	61	0	2	1	1	1	1		1
544	55	0	0	0	3	0	1		0
545	30	0	0	0	4	0	1		0
546	25	0	2	1	1	0	1		0
547	17	1	0	0	2	1	1		1
548	60	1	2	1	3	0	1		0
549	53	1	0	0	1	1	1		9
550	35	0	2	0	2	0	1		0
551	41	1	0	0	2	1	1		9
552	80	0	1	0	2	1	1		1
553	52	1	0	0	1	0	1		0
554	18	0	1	0	1	1	1		2
555	28	1	1	0	1	0	1		0
556	34	1	2	0	2	1	1		1
557	56	0	0	1	2	0	1		0
558	52	0	2	0	3	0	1		0
559	47	1	0	0	1	1	1		4
560	40	1	1	0	1	0	1		0
561	31	0	1	0	1	1	1		1
562	27	1	0	0	4	1	1		4
563	23	0	2	1	1	0	1		0
564	36	1	2	0	3	1	1		1
565	51	0	0	0	1	0	1		0
566	62	1	0	0	5	1	1		1
567	80	1	1	0	1	1	1		9
568	43	0	2	1	2	1	1		9
569	32	1	1	0	3	0	1		0
570	26	0	2	0	1	1	1		1
571	22	1	1	0	2	1	1		1
572	45	0	0	1	1	1	1		9
573	54	1	0	0	2	1	1		9
574	60	0	0	0	1	0	1		0
575	21	1	2	0	2	1	1		1
576	30	0	1	1	1	1	1		1
577	64	1	1	0	0	0	1		0
578	59	1	2	0	1	0	1		0
579	62	0	2	0	2	1	1		13
580	16	1	0	0	4	0	1		0
581	21	0	0	1	2	1	1		4
582	38	1	2	0	1	0	1		0
583	41	1	1	0	2	1	1		6
584	34	1	1	0	1	0	1		0
585	62	1	1	0	1	1	1		1
586	67	0	1	0	1	0	1		0
587	74	0	0	0	2	1	1		1
588	22	1	0	0	1	1	1		2
589	30	1	2	0	1	0	1		0
590	53	0	1	1	1	0	1		0
591	67	1	0	0	2	1	1		9
592	49	0	0	0	1	1	1		9
593	17	1	1	0	2	0	1		0
594	24	0	1	0	1	0	1		0
595	23	1	0	0	2	0	1		0
596	38	1	0	0	0	1	1		1
597	31	0	2	1	1	1	1		13
598	71	1	0	0	2	0	1		0
599	58	0	2	0	1	0	1		0
600	19	1	0	0	3	1	1		3
601	18	0	2	0	1	1	1		4
602	52	1	0	0	2	0	1		0
603	61	0	2	1	1	1	1		1
604	40	0	2	1	3	1	1		8
605	25	1	1	0	1	1	1		9
606	39	0	1	0	2	0	1		0
607	47	1	1	0	2	0	1		0
608	63	0	0	0	2	1	1		1
609	51	1	0	0	1	1	1		1
610	64	0	0	0	1	0	1		0
611	49	1	0	0	1	1	1		1
612	57	1	2	0	4	1	1		1
613	64	0	1	1	1	0	1		0
614	20	1	0	0	2	0	1		0
615	17	0	1	0	1	1	1		1
616	69	1	0	0	2	0	1		0
617	35	0	0	0	1	1	1		9
618	78	1	0	0	4	1	1		9
619	74	0	2	1	1	0	1		0
620	43	1	0	0	2	1	1		1
621	50	0	0	0	1	1	1		2
622	64	1	0	0	4	1	1		3
623	53	0	0	0	2	0	1		0
624	22	1	0	0	1	1	1		13
625	25	0	2	0	2	1	1		0
626	19	1	1	0	1	1	1		13
627	61	0	0	1	2	0	1		0
628	39	1	1	0	2	1	1		4
629	42	0	2	0	3	1	1		1
630	18	1	0	0	1	0	1		0
631	33	0	2	1	2	0	1		0
632	53	0	0	0	2	1	1		2
633	23	0	1	0	2	0	1		0
634	17	0	0	1	2	1	1		5
635	62	1	2	0	1	0	1		0
636	50	1	1	0	1	1	1		1
637	44	1	0	0	2	0	1		0
638	31	0	1	0	3	0	1		0
639	32	1	0	0	1	1	1		6
640	37	1	2	0	2	1	1		9
641	19	1	0	0	3	1	1		1
642	22	0	1	0	1	0	1		0
643	50	0	0	1	2	1	1		7
644	83	0	0	0	1	0	1		0
645	17	1	0	0	2	1	1		1
646	58	1	1	0	1	1	1		1
647	45	0	0	0	1	0	1		0
648	22	0	1	1	1	1	1		9
649	26	0	2	0	2	1	1		1
650	17	1	1	0	2	0	1		0
651	52	1	0	0	2	1	1		1
652	63	0	2	0	0	0	1		0
653	17	1	1	0	1	1	1		1
654	25	0	0	1	2	1	1		9
655	64	1	0	0	2	1	1		7
656	31	0	0	0	2	0	1		0
657	44	1	1	0	4	1	1		1
658	46	0	0	1	2	1	1		2
659	24	1	0	0	1	0	1		0
660	38	0	0	0	1	1	1		3
661	52	1	2	0	3	0	1		0
662	47	0	1	1	1	1	1		13
663	41	1	0	0	1	0	1		0
664	16	1	0	0	1	0	1		0
665	27	0	0	0	2	0	1		0
666	34	0	0	0	1	1	1		9
667	36	1	1	0	2	1	1		9
668	39	0	1	0	4	1	1		1
669	26	1	1	0	2	1	1		2
670	18	0	0	1	1	1	1		1
671	43	1	2	0	1	0	1		0
672	58	0	0	0	1	1	1		9
673	64	1	0	0	3	0	1		0
674	81	1	2	0	2	1	1		1
675	39	1	0	0	1	0	1		5
676	40	0	2	0	1	1	1		4
677	16	0	1	1	1	1	1		4
678	62	1	0	0	2	1	1		1
679	30	0	1	1	2	1	1		9
680	29	1	0	0	1	0	1		0
681	37	0	1	0	1	0	1		0
682	53	1	0	0	1	0	1		0
683	38	0	1	0	2	1	1		9
684	45	1	0	0	1	1	1		1
685	23	0	2	1	2	0	1		0
686	47	1	1	0	1	1	1		9
687	39	0	0	0	3	0	1		0
688	22	1	2	0	1	0	1		0
689	37	0	2	0	1	1	1		1
690	52	1	0	0	2	0	1		0
691	43	0	0	1	2	0	1		0
692	17	1	0	0	0	0	1		0
693	72	0	0	0	2	1	1		9
694	35	1	0	0	2	0	1		0
695	18	1	0	0	4	1	1		2
696	22	1	0	0	1	0	1		0
697	26	1	0	0	1	0	1		0
698	32	0	0	0	1	0	1		0
699	42	0	0	0	2	1	1		13
700	16	0	0	1	1	0	1		0
701	52	1	0	0	2	1	1		4
702	41	1	0	0	1	1	1		6
703	33	1	0	0	0	0	1		0
704	16	1	0	0	1	1	1		1
705	73	1	1	0	1	1	1		9
706	43	0	1	0	2	0	1		0
707	19	0	1	1	2	1	1		1
708	47	1	0	0	1	1	1		2
709	32	0	0	0	1	1	1		6
710	47	0	0	0	2	0	1		0
711	30	1	0	1	1	1	1		9
712	17	1	0	0	1	1	1		9
713	64	1	0	0	1	0	1		0
714	52	0	2	0	2	0	1		0
715	29	1	0	0	2	1	1		9
716	36	1	0	0	2	1	1		1
717	47	1	0	0	1	1	1		1
718	34	0	1	0	1	0	1		0
719	22	1	0	0	0	1	1		4
720	40	1	0	0	1	0	1		0
721	16	1	2	0	2	1	1		1
722	45	0	0	0	3	0	1		0
723	38	1	0	0	1	1	1		2
724	24	1	0	0	2	1	1		6
725	61	1	0	0	1	0	1		0
726	40	0	0	0	1	1	1		9
727	41	1	0	0	2	0	1		0
728	32	0	0	1	1	1	1		9
729	20	1	0	0	1	0	1		0
730	47	0	2	0	2	1	1		1
731	53	1	0	0	1	0	1		0
732	36	1	0	0	4	1	1		1
733	28	1	0	0	1	1	1		1
734	50	0	0	0	2	1	1		9
735	53	0	1	0	3	0	1		0
736	32	0	0	0	2	0	1		0
737	33	1	0	0	1	1	1		1
738	41	0	0	1	2	0	1		0
739	37	1	0	0	1	1	1		3
740	41	0	0	0	1	0	1		0
741	22	1	1	0	2	1	1		13
742	37	1	0	0	1	1	1		1
743	27	0	1	0	4	1	1		9
744	16	1	0	0	1	0	1		0
745	51	1	0	0	1	1	1		9
746	48	0	0	0	2	0	1		0
747	31	1	0	0	1	1	1		46
748	23	0	2	1	2	0	1		0
749	28	1	0	0	1	0	1		0
750	74	0	0	0	3	1	1		1
751	24	1	0	0	1	0	1		0
752	69	1	0	0	2	1	1		9
753	53	1	0	1	1	0	1		0
754	20	0	0	0	2	1	1		9
755	33	0	1	1	1	0	1		0
756	48	1	0	0	2	1	1		9
